# Supplementary material for: Mass Spectrometry-Based Identification of Bioactive Bee Pollen Proteins: Evaluation of Allergy Risk after Bee Pollen Supplementation
Source: Molecules. 2022 Nov 10;27(22):7733. doi: 10.3390/molecules27227733 (PMC9695670; doi:10.3390/molecules27227733)
Supplement: Supplementary file 1 [file molecules-27-07733-s001.zip]

Archive with 2 entries (2 files):
- Molecules-1993749-Supplementary Materials Table S1 - Proteins of Viridiplantae.xls
- Molecules-1993749-Supplementary Materials Table S2 - Results of BLAST analysis.pdf
