# Supplementary material for: Mass Spectrometry-Based Identification of Bioactive Bee Pollen Proteins: Evaluation of Allergy Risk after Bee Pollen Supplementation
Source: Molecules. 2022 Nov 10;27(22):7733. doi: 10.3390/molecules27227733 (PMC9695670; doi:10.3390/molecules27227733)
Supplement: Supplementary file 1 [file molecules-27-07733-s001.zip › Molecules-1993749-Supplementary Materials Table S1 - Proteins of Viridiplantae.xls]

## Sheet: Table S1
Accession	Protein	Number of peptides identified as a protein fragment in samples of orange bee pollen	Number of peptides identified as a protein fragment in samples of violet bee pollen	Number of peptides identified as a protein fragment in samples of yellow bee pollen	Number of peptides identified as a protein fragment in samples of brown bee pollen	Classes/Functions
gi|10732644	pyruvate decarboxylase 1 [Vitis vinifera]			3		Enzyme
gi|110738301	5-methyltetrahydropteroyltriglutamate- homocysteine S-methyltransferase - like protein [Arabidopsis thaliana]				3	Enzyme
gi|113473614	methionine synthase [Orobanche ramosa]			11		Enzyme
gi|116831345	unknown [Arabidopsis thaliana]				4	Unknown protein
gi|119720822	unknown [Brassica rapa]			5		Unknown protein
gi|12322163	dormancy related protein, putative [Arabidopsis thaliana]			5		Response protein
gi|12325236	putative pectin methylesterase; 8433-9798 [Arabidopsis thaliana]			7		Enzyme
gi|14484932	fructose-1,6-bisphosphate aldolase [Solanum lycopersicum]	5				Enzyme
gi|14532772	putative methionine synthase [Arabidopsis thaliana]				5	Enzyme
gi|14596185	similar to dihydroflavonol reductase [Arabidopsis thaliana]		5			Enzyme
gi|14764532	monodehydroascorbate reductase [Brassica rapa subsp. pekinensis]			3		Enzyme
gi|147780898	hypothetical protein VITISV_007504 [Vitis vinifera]		3			Hypothetical protein
gi|147815609	hypothetical protein VITISV_036160 [Vitis vinifera]			15		Hypothetical protein
gi|147821107	hypothetical protein VITISV_018473 [Vitis vinifera]	3			11	Hypothetical protein
gi|1480027	putative aldolase [Brassica rapa]			4		Enzyme
gi|15218438	fructose-1,6-bisphosphatase, cytosolic [Arabidopsis thaliana]			3		Enzyme
gi|15220398	glyoxal oxidase-related protein [Arabidopsis thaliana]			4		Enzyme
gi|15226264	UDP-D-apiose/UDP-D-xylose synthase 1 [Arabidopsis thaliana]			4		Enzyme
gi|15227981	fructose-bisphosphate aldolase, class I [Arabidopsis thaliana]	9		6		Enzyme
gi|15228634	methionine synthase 2 [Arabidopsis thaliana]			12	5	Enzyme
gi|15228687	putative UDP-glucose 6-dehydrogenase 1 [Arabidopsis thaliana]			5		Enzyme
gi|15231228	protein SKU5-like 11 [Arabidopsis thaliana]			13	3	Enzyme
gi|15231317	enoyl-CoA hydratase/3-hydroxyacyl-CoA dehydrogenase [Arabidopsis thaliana]			3		Enzyme
gi|15231715	fructose-bisphosphate aldolase, class I [Arabidopsis thaliana]			4		Enzyme
gi|15232865	reversibly glycosylated polypeptide 1 [Arabidopsis thaliana]			24		Wall synthesis
gi|15236376	adenosylhomocysteinase 1 [Arabidopsis thaliana]				9	Enzyme
gi|15237362	alpha-1,4-glucan-protein synthase family protein [Arabidopsis thaliana]			5		Enzyme
gi|15239517	malate dehydrogenase (oxaloacetate-decarboxylating)(NADP+) [Arabidopsis thaliana]			3		Enzyme
gi|15240781	putative pectinesterase 49 [Arabidopsis thaliana]			3		Enzyme
gi|15240792	putative pectinesterase 50 [Arabidopsis thaliana]			3		Enzyme
gi|15241135	glyoxal oxidase-related protein [Arabidopsis thaliana]			6		Enzyme
gi|15242351	reversibly glycosylated polypeptide 2 [Arabidopsis thaliana]			19		Wall synthesis
gi|159025288	Z-box binding factor 3 [Arabidopsis thaliana]			6		Binding protein
gi|15982743	AT5g17920/MPI7_60 [Arabidopsis thaliana]			26		Enzyme
gi|16225	calmodulin [Arabidopsis thaliana]	9		10	4	Binding protein
gi|162460525	fructokinase-2 [Zea mays]				4	Enzyme
gi|162462282	fructose-bisphosphate aldolase, cytoplasmic isozyme [Zea mays]				12	Enzyme
gi|162463414	alpha-1,4-glucan-protein synthase [UDP-forming] [Zea mays]			13		Enzyme
gi|163960967	monodehydroascorbate reductase [Vaccinium corymbosum]				5	Enzyme
gi|164510860	profilin [Malus x domestica]				6	Binding protein
gi|166649	calmodulin-1, partial [Arabidopsis thaliana]	8			4	Binding protein
gi|166655	calmodulin-3, partial [Arabidopsis thaliana]	7			5	Binding protein
gi|17017263	methionine synthase [Zea mays]			13		Enzyme
gi|17782	Bplo [Brassica napus]			15	3	x
gi|17795	Bplo [Brassica napus]			5		x
gi|17797	Bplo [Brassica napus]			21		x
gi|1857671	pollen-specific protein Bnm1 [Brassica napus]			8		x
gi|19310437	AT5g19580/T20D1_100 [Arabidopsis thaliana]			5		Enzyme
gi|21553795	adenosylhomocysteinase [Arabidopsis thaliana]				11	Enzyme
gi|215809493	putative profilin [Pinus sylvestris]				3	Binding protein
gi|21593240	glyceraldehyde-3-phosphate dehydrogenase C subunit (GapC) [Arabidopsis thaliana]	6				Enzyme
gi|21594350	putative dTDP-glucose 4-6-dehydratase [Arabidopsis thaliana]			11		Enzyme
gi|21618025	putative calmodulin [Arabidopsis thaliana]			4		Binding protein
gi|21618158	UDP-glucose dehydrogenase, putative [Arabidopsis thaliana]		4			Enzyme
gi|21668071	putative pollen polygalacturonase [Brassica oleracea]			14		Enzyme
gi|22094840	glyceraldehyde 3-phosphate dehydrogenase [Solanum tuberosum]	7				Enzyme
gi|222424777	AT1G04410 [Arabidopsis thaliana]		4			Enzyme
gi|222424823	AT3G14040 [Arabidopsis thaliana]			3		Enzyme
gi|225380882	monodehydroascorbate reductase [Malus x domestica]	3				Enzyme
gi|225423507	PREDICTED: UDP-glucose 6-dehydrogenase-like isoform 1 [Vitis vinifera]		12			Enzyme
gi|225431563	PREDICTED: UTP--glucose-1-phosphate uridylyltransferase isoform 1 [Vitis vinifera]			5	6	Enzyme
gi|225436073	PREDICTED: 5-methyltetrahydropteroyltriglutamate--homocysteine methyltransferase-like [Vitis vinifera]				6	Enzyme
gi|225439223	PREDICTED: 5-methyltetrahydropteroyltriglutamate--homocysteine methyltransferase [Vitis vinifera]				5	Enzyme
gi|225440936	PREDICTED: monodehydroascorbate reductase [Vitis vinifera]				3	Enzyme
gi|225440976	PREDICTED: fructose-bisphosphate aldolase cytoplasmic isozyme [Vitis vinifera]				10	Enzyme
gi|225451806	PREDICTED: alpha-1,4-glucan-protein synthase [UDP-forming] 2 [Vitis vinifera]			12		Enzyme
gi|225456339	PREDICTED: UDP-arabinopyranose mutase 1 [Vitis vinifera]			6		Enzyme
gi|225810599	Sal k 3 pollen allergen [Salsola kali]	3	8	15	5	x
gi|226451401	calmodulin [Helianthus annuus]	17	4	21	6	Binding protein
gi|226451405	calmodulin [Helianthus annuus]	3				Binding protein
gi|226451413	calmodulin [Helianthus annuus]	9	5	9		Binding protein
gi|226492743	fructose-bisphosphate aldolase cytoplasmic isozyme [Zea mays]				9	Enzyme
gi|226505764	LOC100282847 [Zea mays]			4		x
gi|226507438	calmodulin [Zea mays]	4	3			Binding protein
gi|226510109	NADP-dependent malic enzyme [Zea mays]		3			Enzyme
gi|2317731	reversibly glycosylated polypeptide-2 [Arabidopsis thaliana]			16		Wall synthesis
gi|237690150	calmodulin isoform 1 [Solanum tuberosum]	5		3		Binding protein
gi|238015186	unknown [Zea mays]			3		Unknown protein
gi|2388889	calmodulin [Solanum lycopersicum]	3				Binding protein
gi|2388891	calmodulin [Solanum lycopersicum]	7		6	4	Binding protein
gi|23978579	fructokinase [Nicotiana tabacum]	3				Enzyme
gi|241017130	glyceraldehyde-3-phosphate dehydrogenase [Linum usitatissimum]	4				Enzyme
gi|255537011	glyceraldehyde 3-phosphate dehydrogenase, putative [Ricinus communis]		3			Enzyme
gi|255549601	5-methyltetrahydropteroyltriglutamate--homocysteine methyltransferase, putative [Ricinus communis]				8	Enzyme
gi|255553277	glycerol kinase, putative [Ricinus communis]		3			Enzyme
gi|255564774	multicopper oxidase, putative [Ricinus communis]				3	Enzyme
gi|255569484	5-methyltetrahydropteroyltriglutamate--homocysteine methyltransferase, putative [Ricinus communis]			7	4	Enzyme
gi|255575381	fructose-bisphosphate aldolase, putative [Ricinus communis]	7			5	Enzyme
gi|255585861	fructose-bisphosphate aldolase, putative [Ricinus communis]				4	Enzyme
gi|255586766	monodehydroascorbate reductase, putative [Ricinus communis]				4	Enzyme
gi|255629031	unknown [Glycine max]				3	Unknown protein
gi|255638733	unknown [Glycine max]		6			Unknown protein
gi|255638991	unknown [Glycine max]			8		Unknown protein
gi|26185954	cytosolic phosphoglucomutase [Arabidopsis thaliana]		6			Enzyme
gi|26452398	putative aldose 1-epimerase [Arabidopsis thaliana]			4		Enzyme
gi|28192990	calmodulin 1 [Brassica oleracea]	5	8	10	3	Binding protein
gi|2829893	phosphoglucomutase [Arabidopsis thaliana]		6			Enzyme
gi|293334895	calmodulin [Zea mays]			8		Binding protein
gi|296881178	pectinesterase [Brassica rapa subsp. pekinensis]			4		Enzyme
gi|297435157	glyceraldehyde-3-phosphate dehydrogenase [Solanum lycopersicum]		3			Enzyme
gi|297733903	unnamed protein product [Vitis vinifera]		5			x
gi|297792287	invertase/pectin methylesterase inhibitor family protein [Arabidopsis lyrata subsp. lyrata]			6		Enzyme
gi|297796049	hypothetical protein ARALYDRAFT_495305 [Arabidopsis lyrata subsp. lyrata]			3		Hypothetical protein
gi|297796879	UDP-glucuronic acid decarboxylase [Arabidopsis lyrata subsp. lyrata]			5		Enzyme
gi|297799264	quinone reductase family protein [Arabidopsis lyrata subsp. lyrata]			4		Enzyme
gi|297804932	hypothetical protein ARALYDRAFT_915516 [Arabidopsis lyrata subsp. lyrata]				10	Hypothetical protein
gi|297805822	hypothetical protein ARALYDRAFT_916391 [Arabidopsis lyrata subsp. lyrata]		13	9		Hypothetical protein
gi|297806775	pectinesterase family protein [Arabidopsis lyrata subsp. lyrata]			4		Enzyme
gi|297807205	NADP-malic enzyme 2 [Arabidopsis lyrata subsp. lyrata]			3		Enzyme
gi|297807807	cobalamin-independent methionine synthase [Arabidopsis lyrata subsp. lyrata]			33		Enzyme
gi|297811689	hypothetical protein ARALYDRAFT_488394 [Arabidopsis lyrata subsp. lyrata]		7	11		Hypothetical protein
gi|297812139	hypothetical protein ARALYDRAFT_488852 [Arabidopsis lyrata subsp. lyrata]			4		Hypothetical protein
gi|297813461	predicted protein [Arabidopsis lyrata subsp. lyrata]			3	4	x
gi|297820020	hypothetical protein ARALYDRAFT_906673 [Arabidopsis lyrata subsp. lyrata]			6	6	Hypothetical protein
gi|297825149	peroxisomal NAD-malate dehydrogenase 1 [Arabidopsis lyrata subsp. lyrata]			3		Enzyme
gi|297826579	pfkB-type carbohydrate kinase family protein [Arabidopsis lyrata subsp. lyrata]			5		Enzyme
gi|297827125	hypothetical protein ARALYDRAFT_482625 [Arabidopsis lyrata subsp. lyrata]				12	Hypothetical protein
gi|297829230	hypothetical protein ARALYDRAFT_478006 [Arabidopsis lyrata subsp. lyrata]			5		Hypothetical protein
gi|297831264	hypothetical protein ARALYDRAFT_898993 [Arabidopsis lyrata subsp. lyrata]			3		Hypothetical protein
gi|297832836	hypothetical protein ARALYDRAFT_896165 [Arabidopsis lyrata subsp. lyrata]		8	14		Hypothetical protein
gi|297833574	hypothetical protein ARALYDRAFT_478121 [Arabidopsis lyrata subsp. lyrata]			3		Hypothetical protein
gi|297834164	hypothetical protein ARALYDRAFT_478720 [Arabidopsis lyrata subsp. lyrata]			16	3	Hypothetical protein
gi|297839613	hypothetical protein ARALYDRAFT_476916 [Arabidopsis lyrata subsp. lyrata]			4		Hypothetical protein
gi|297841411	hypothetical protein ARALYDRAFT_475824 [Arabidopsis lyrata subsp. lyrata]			6		Hypothetical protein
gi|297849130	UDP-D-apiose/UDP-D-xylose synthase 2 [Arabidopsis lyrata subsp. lyrata]			4		Enzyme
gi|297851030	UDP-glucose dehydrogenase 1 [Arabidopsis lyrata subsp. lyrata]			3		Enzyme
gi|300068301	glyceraldehyde-3-phosphate dehydrogenase [Brassica rapa subsp. chinensis]			5		Enzyme
gi|300193452	exo-polygalacturonase [Brassica rapa subsp. campestris]			6		Enzyme
gi|300490499	Sal k 2 [Salsola kali]				5	x
gi|30102540	At5g39320 [Arabidopsis thaliana]			15		Enzyme
gi|302141950	unnamed protein product [Vitis vinifera]			3		x
gi|30421435	calmodulin [Pyrus communis]			10		Binding protein
gi|3062791	Lipid transfer protein [Brassica rapa]			3		Transfer protein
gi|306476237	glyceraldehyde-3-phosphate dehydrogenase [Cucumis sativus]			3		Enzyme
gi|30680156	fructose-bisphosphate aldolase, class I [Arabidopsis thaliana]	5	3			Enzyme
gi|30688187	calmodulin 6 [Arabidopsis thaliana]	3				Binding protein
gi|30690243	Uridylate kinase [Arabidopsis thaliana]			5		Enzyme
gi|30690246	Uridylate kinase [Arabidopsis thaliana]			7		Enzyme
gi|30692256	glycine-rich RNA-binding protein 8 [Arabidopsis thaliana]			3		Binding protein
gi|309756515	pollen allergen MetE [Amaranthus retroflexus]				7	x
gi|30984029	polygalacturonase [Brassica napus]			14		Enzyme
gi|312985249	S-adenosyl-L-homocysteine hydrolase [Cucumis sativus]				8	Enzyme
gi|32967701	S-adenosyl-L-homocystein hydrolase [Brassica oleracea var. alboglabra]				5	Enzyme
gi|34597330	enolase [Brassica rapa subsp. campestris]			7		Enzyme
gi|347664493	UDP-D-apiose/UPD-D-xylose synthetase [Vitis vinifera]		10			Enzyme
gi|350534424	fructokinase 3 [Solanum lycopersicum]				3	Enzyme
gi|350539848	glyceraldehyde 3-phosphate dehydrogenase [Solanum lycopersicum]			3		Enzyme
gi|351720697	uncharacterized protein LOC100499870 [Glycine max]	3				Uncharacterized protein
gi|351724481	fructose-bisphosphate aldolase [Glycine max]	4				Enzyme
gi|356505332	PREDICTED: fructose-bisphosphate aldolase, cytoplasmic isozyme [Glycine max]	7		4	10	Enzyme
gi|356508448	PREDICTED: 5-methyltetrahydropteroyltriglutamate--homocysteine methyltransferase-like [Glycine max]			11		Enzyme
gi|356511540	PREDICTED: glyceraldehyde-3-phosphate dehydrogenase, cytosolic-like [Glycine max]	3	4			Enzyme
gi|356524354	PREDICTED: phosphoglucomutase, cytoplasmic-like [Glycine max]		6			Enzyme
gi|356533723	PREDICTED: putative fructokinase-5-like [Glycine max]				5	Enzyme
gi|356543203	PREDICTED: flavoprotein wrbA-like [Glycine max]			4		Enzyme
gi|356543530	PREDICTED: bifunctional polymyxin resistance protein ArnA-like [Glycine max]			4		Resistance protein
gi|356547867	PREDICTED: 5-methyltetrahydropteroyltriglutamate--homocysteine methyltransferase-like [Glycine max]			8		Enzyme
gi|356548343	PREDICTED: fructose-bisphosphate aldolase, cytoplasmic isozyme-like [Glycine max]	7				Enzyme
gi|356571437	PREDICTED: glyceraldehyde-3-phosphate dehydrogenase, cytosolic-like [Glycine max]		4			Enzyme
gi|356574489	PREDICTED: uncharacterized protein LOC100783153 [Glycine max]			3		Uncharacterized protein
gi|356574803	PREDICTED: putative fructokinase-5-like [Glycine max]				4	Enzyme
gi|357114933	PREDICTED: UDP-glucose 6-dehydrogenase-like [Brachypodium distachyon]		8	5		Enzyme
gi|357117399	PREDICTED: uncharacterized protein LOC100827223 [Brachypodium distachyon]				3	Uncharacterized protein
gi|357117705	PREDICTED: UDP-glucose 6-dehydrogenase-like [Brachypodium distachyon]		8			Enzyme
gi|357121199	PREDICTED: UDP-arabinopyranose mutase 1-like [Brachypodium distachyon]			10		Enzyme
gi|357131363	PREDICTED: calmodulin-3-like isoform 1 [Brachypodium distachyon]			8		Binding protein
gi|357144446	PREDICTED: fructokinase-2-like [Brachypodium distachyon]				3	Enzyme
gi|357144509	PREDICTED: glyceraldehyde-3-phosphate dehydrogenase, cytosolic-like [Brachypodium distachyon]			3		Enzyme
gi|357155679	PREDICTED: 5-methyltetrahydropteroyltriglutamate--homocysteine methyltransferase-like [Brachypodium distachyon]				5	Enzyme
gi|357157440	PREDICTED: UDP-glucose 6-dehydrogenase-like [Brachypodium distachyon]		6	5		Enzyme
gi|363807140	uncharacterized protein LOC100795446 [Glycine max]	5				Uncharacterized protein
gi|37724581	putative quinone reductase, partial [Vitis vinifera]	4		3		Enzyme
gi|379046913	skewed-like protein [Brassica rapa subsp. campestris]			16		x
gi|380293559	cobalamine-independent methionine synthase, partial [Ocimum basilicum]			5		Enzyme
gi|414550	cytosolic triose phosphate isomerase [Arabidopsis thaliana]			3		Enzyme
gi|45477377	LOS2 [Capsella bursa-pastoris]			7		Enzyme
gi|45861945	calmodulin [Arachis hypogaea]				6	Binding protein
gi|46093475	monodehydroascorbate reductase [Brassica oleracea]	3		3		Enzyme
gi|47600741	cobalamin-independent methionine synthase [Arabidopsis thaliana]			30		Enzyme
gi|47600741	cobalamin-independent methionine synthase [Arabidopsis thaliana]				6	Enzyme
gi|47600745	cobalamin-independent methionine synthase [Arabidopsis thaliana]				6	Enzyme
gi|48093457	putative UDP-glucose dehydrogenase 1 [Nicotiana tabacum]		4	9		Enzyme
gi|48093459	putative UDP-glucose dehydrogenase 2 [Nicotiana tabacum]		17	8		Enzyme
gi|48093461	UDP-glucuronate decarboxylase 1 [Nicotiana tabacum]			5		Enzyme
gi|50299521	calmodulin cam-211 [Daucus carota]			5		Binding protein
gi|60266731	S-adenosyl-L-homocysteine hydrolase 1 mutant [Arabidopsis thaliana]				11	Enzyme
gi|71000469	methionine synthase [Beta vulgaris]			12	4	Enzyme
gi|73811203	fructose 1,6-bisphosphatase [Brassica rapa subsp. pekinensis]			4		Enzyme
gi|7576179	pectin methyl-esterase-like protein [Arabidopsis thaliana]			5		Enzyme
gi|76573375	triosphosphate isomerase-like protein [Solanum tuberosum]		3			Enzyme
gi|77999255	unknown [Solanum tuberosum]	8	4		12	Unknown protein
gi|78191410	fructose-bisphosphate aldolase-like [Solanum tuberosum]				6	Enzyme
gi|78191470	fructokinase-like [Solanum tuberosum]	3				Enzyme
gi|79321536	glycerol kinase [Arabidopsis thaliana]			3		Enzyme
gi|83283995	fructose-bisphosphate aldolase-like protein [Solanum tuberosum]	6	4		7	Enzyme
gi|8439545	methionine synthase [Solanum tuberosum]		9			Enzyme
gi|85718018	UDP-apiose/xylose synthase [Solanum tuberosum]		5			Enzyme
